# Supplementary material for: Global research dynamics in the Tai Chi and insomnia: a bibliometric study from 2006 to 2025
Source: Front Psychiatry. 2025 Nov 7;16:1669378. doi: 10.3389/fpsyt.2025.1669378 (PMC12634539; doi:10.3389/fpsyt.2025.1669378)
Supplement: Supplementary file 1 [file Table1.xlsx]

## Sheet: Sheet1
Sources	Articles
FRONTIERS IN PSYCHIATRY	9
EVIDENCE-BASED COMPLEMENTARY AND ALTERNATIVE MEDICINE	8
INTERNATIONAL JOURNAL OF ENVIRONMENTAL RESEARCH AND PUBLIC HEALTH	8
SLEEP MEDICINE REVIEWS	7
MEDICINE	6
BMJ OPEN	5
COMPLEMENTARY THERAPIES IN MEDICINE	5
FRONTIERS IN PSYCHOLOGY	5
FRONTIERS IN PUBLIC HEALTH	5
HEALTHCARE	5
JOURNAL OF AGING AND PHYSICAL ACTIVITY	5
BEHAVIORAL SLEEP MEDICINE	4
COMPLEMENTARY THERAPIES IN CLINICAL PRACTICE	4
GERIATRIC NURSING	4
HOLISTIC NURSING PRACTICE	4
JOURNAL OF BODYWORK AND MOVEMENT THERAPIES	4
JOURNAL OF PSYCHIATRIC RESEARCH	4
CLINICAL INTERVENTIONS IN AGING	3
JOURNAL OF ALTERNATIVE AND COMPLEMENTARY MEDICINE	3
PLOS ONE	3
SLEEP MEDICINE	3
AMERICAN JOURNAL OF CHINESE MEDICINE	2
AMERICAN JOURNAL OF LIFESTYLE MEDICINE	2
ASIA-PACIFIC PSYCHIATRY	2
BMC COMPLEMENTARY AND ALTERNATIVE MEDICINE	2
BMC GERIATRICS	2
BMJ-BRITISH MEDICAL JOURNAL	2
COCHRANE DATABASE OF SYSTEMATIC REVIEWS	2
CONTEMPORARY CLINICAL TRIALS	2
CONTEMPORARY CLINICAL TRIALS COMMUNICATIONS	2
CURRENT PSYCHIATRY REPORTS	2
EUROPEAN JOURNAL OF INTEGRATIVE MEDICINE	2
FRONTIERS IN PHYSIOLOGY	2
INTEGRATIVE CANCER THERAPIES	2
INTERNATIONAL JOURNAL OF NURSING STUDIES	2
JMIR RESEARCH PROTOCOLS	2
JOURNAL OF AFFECTIVE DISORDERS	2
JOURNAL OF CANCER SURVIVORSHIP	2
JOURNAL OF CLINICAL SLEEP MEDICINE	2
JOURNAL OF THE AMERICAN GERIATRICS SOCIETY	2
SLEEP	2
ACTA NEUROPSYCHOLOGICA	1
ACUPUNCTURE AND HERBAL MEDICINE	1
ADVANCES IN REDOX RESEARCH	1
AGE AND AGEING	1
AGING & MENTAL HEALTH	1
AMERICAN JOURNAL OF GERIATRIC PSYCHIATRY	1
AMERICAN JOURNAL OF HEALTH PROMOTION	1
AMERICAN JOURNAL OF OCCUPATIONAL THERAPY	1
AMERICAN PSYCHOLOGIST	1
ANNALS OF APPLIED SPORT SCIENCE	1
ANNALS OF BEHAVIORAL MEDICINE	1
ARCHIVES OF PHYSICAL MEDICINE AND REHABILITATION	1
ASIAN NURSING RESEARCH	1
AUSTRALIAN AND NEW ZEALAND JOURNAL OF PSYCHIATRY	1
BALI MEDICAL JOURNAL	1
BEST PRACTICE & RESEARCH IN CLINICAL RHEUMATOLOGY	1
BIOMED RESEARCH INTERNATIONAL	1
BMC CANCER	1
BMC COMPLEMENTARY MEDICINE AND THERAPIES	1
BMC MUSCULOSKELETAL DISORDERS	1
BMC PSYCHIATRY	1
BMJ OPEN GASTROENTEROLOGY	1
BMJ SUPPORTIVE & PALLIATIVE CARE	1
BRAIN BEHAVIOR & IMMUNITY-HEALTH	1
BRAIN, BEHAVIOR, & IMMUNITY - HEALTH	1
BRAZILIAN JOURNAL OF PSYCHIATRY	1
BREAST CANCER RESEARCH AND TREATMENT	1
BREAST JOURNAL	1
CANCER JOURNAL	1
CANCER MANAGEMENT AND RESEARCH	1
CHILDREN AND YOUTH SERVICES REVIEW	1
CLINICAL JOURNAL OF ONCOLOGY NURSING	1
CLINICAL JOURNAL OF PAIN	1
CLINICAL PSYCHOLOGY REVIEW	1
COMPARATIVE EXERCISE PHYSIOLOGY	1
CUREUS JOURNAL OF MEDICAL SCIENCE	1
CURRENT TREATMENT OPTIONS IN ONCOLOGY	1
EINSTEIN-SAO PAULO	1
ERJ OPEN RESEARCH	1
EUROPEAN GERIATRIC MEDICINE	1
EUROPEAN JOURNAL OF APPLIED PHYSIOLOGY	1
EUROPEAN JOURNAL OF ONCOLOGY NURSING	1
FRONTIERS IN ONCOLOGY	1
GAZZETTA MEDICA ITALIANA ARCHIVIO PER LE SCIENZE MEDICHE	1
GERIATRICS & GERONTOLOGY INTERNATIONAL	1
HEALTH PSYCHOLOGY REVIEW	1
HEART AND MIND	1
HOME HEALTH CARE SERVICES QUARTERLY	1
INDIAN JOURNAL OF PALLIATIVE CARE	1
INTEGRATIVE MEDICINE REPORTS	1
INTERNATIONAL JOURNAL OF BEHAVIORAL NUTRITION AND PHYSICAL ACTIVITY	1
INTERNATIONAL JOURNAL OF CLINICAL AND EXPERIMENTAL MEDICINE	1
INTERNATIONAL JOURNAL OF CLINICAL PRACTICE	1
INTERNATIONAL JOURNAL OF GERIATRIC PSYCHIATRY	1
INTERNATIONAL JOURNAL OF NURSING SCIENCES	1
INTERNATIONAL JOURNAL OF PHYSIOTHERAPY	1
INTERNATIONAL JOURNAL OF SPORT AND EXERCISE PSYCHOLOGY	1
INTERNATIONAL PSYCHOGERIATRICS	1
IRANIAN JOURNAL OF PSYCHIATRY AND BEHAVIORAL SCIENCES	1
JAMA INTERNAL MEDICINE	1
JAMA NETWORK OPEN	1
JANAC-JOURNAL OF THE ASSOCIATION OF NURSES IN AIDS CARE	1
JAPAN JOURNAL OF NURSING SCIENCE	1
JMIR FORMATIVE RESEARCH	1
JOURNAL OF AMERICAN COLLEGE HEALTH	1
JOURNAL OF APPLIED GERONTOLOGY	1
JOURNAL OF CARDIOVASCULAR NURSING	1
JOURNAL OF CLINICAL AND TRANSLATIONAL SCIENCE	1
JOURNAL OF CLINICAL MEDICINE	1
JOURNAL OF CLINICAL NURSING	1
JOURNAL OF CLINICAL ONCOLOGY	1
JOURNAL OF CLINICAL PSYCHIATRY	1
JOURNAL OF EXERCISE REHABILITATION	1
JOURNAL OF GERONTOLOGICAL NURSING	1
JOURNAL OF GLOBAL HEALTH	1
JOURNAL OF HEALTH RESEARCH	1
JOURNAL OF HOLISTIC NURSING	1
JOURNAL OF INTEGRATIVE MEDICINE-JIM	1
JOURNAL OF MID-LIFE HEALTH	1
JOURNAL OF NUTRITION AND METABOLISM	1
JOURNAL OF PHYSIOTHERAPY	1
JOURNAL OF SLEEP RESEARCH	1
JOURNAL OF SPORT AND HEALTH SCIENCE	1
JOURNAL OF TRANSCULTURAL NURSING	1
JOURNAL OF WOMEN & AGING	1
JOURNALS OF GERONTOLOGY SERIES B-PSYCHOLOGICAL SCIENCES AND SOCIAL SCIENCES	1
LANCET NEUROLOGY	1
LANCET REGIONAL HEALTH-WESTERN PACIFIC	1
LEISURE SCIENCES	1
MARMARA MEDICAL JOURNAL	1
MATURITAS	1
MEDICAL CLINICS OF NORTH AMERICA	1
MENTAL HEALTH AND PHYSICAL ACTIVITY	1
METHODS AND PROTOCOLS	1
MINDFULNESS	1
MOUNT SINAI JOURNAL OF MEDICINE	1
MOVEMENT DISORDERS	1
NATIONAL MEDICAL JOURNAL OF INDIA	1
NEUROREHABILITATION AND NEURAL REPAIR	1
NEUROTHERAPEUTICS	1
NORTH AMERICAN SPINE SOCIETY JOURNAL	1
NURSING CLINICS OF NORTH AMERICA	1
NURSING REPORTS	1
NURSING RESEARCH	1
ONCOLOGIST	1
ONCOLOGY NURSING FORUM	1
ONCOTARGET	1
ONCOTARGETS AND THERAPY	1
PACIFIC RIM INTERNATIONAL JOURNAL OF NURSING RESEARCH	1
PAIN REPORTS	1
PALLIATIVE & SUPPORTIVE CARE	1
PARKINSONS DISEASE	1
PEDIATRIA I MEDYCYNA RODZINNA-PAEDIATRICS AND FAMILY MEDICINE	1
PEERJ	1
PERCEPTUAL AND MOTOR SKILLS	1
PHYSICIAN AND SPORTSMEDICINE	1
PILOT AND FEASIBILITY STUDIES	1
PSYCHO-ONCOLOGY	1
PSYCHOLOGICAL MEDICINE	1
PSYCHOLOGICAL REPORTS	1
PSYCHOLOGY HEALTH & MEDICINE	1
PSYCHOSOMATIC MEDICINE	1
RESEARCH IN SPORTS MEDICINE	1
REVIEWS ON RECENT CLINICAL TRIALS	1
REVISTA BRASILEIRA DE PSIQUIATRIA	1
SCANDINAVIAN JOURNAL OF PSYCHOLOGY	1
SEMINARS IN ONCOLOGY NURSING	1
SLEEP AND BREATHING	1
SLEEP MEDICINE CLINICS	1
SUPPORTIVE CARE IN CANCER	1
SUSTAINABILITY	1
SYMMETRY-CULTURE AND SCIENCE	1
SYSTEMATIC REVIEWS	1
TRIALS	1
WORLD JOURNAL OF BIOLOGICAL PSYCHIATRY	1
WORLD JOURNAL OF CARDIOLOGY	1
WORLDVIEWS ON EVIDENCE-BASED NURSING	1
