# Supplementary material for: Global research dynamics in the Tai Chi and insomnia: a bibliometric study from 2006 to 2025
Source: Front Psychiatry. 2025 Nov 7;16:1669378. doi: 10.3389/fpsyt.2025.1669378 (PMC12634539; doi:10.3389/fpsyt.2025.1669378)
Supplement: Supplementary file 2 [file Table2.xlsx]

## Sheet: Sheet1
Sources	Articles
EVIDENCE-BASED COMPLEMENTARY AND ALTERNATIVE MEDICINE	10
SLEEP MEDICINE REVIEWS	10
COMPLEMENTARY THERAPIES IN MEDICINE	9
INTEGRATIVE CANCER THERAPIES	9
JOURNAL OF ALTERNATIVE AND COMPLEMENTARY MEDICINE	9
MEDICINE (UNITED STATES)	9
BMJ OPEN	8
PLOS ONE	7
COMPLEMENTARY THERAPIES IN CLINICAL PRACTICE	6
EUROPEAN JOURNAL OF INTEGRATIVE MEDICINE	6
FRONTIERS IN PSYCHIATRY	6
JOURNAL OF INTEGRATIVE AND COMPLEMENTARY MEDICINE	6
SLEEP MEDICINE	6
CONTEMPORARY CLINICAL TRIALS	5
MEDICAL CLINICS OF NORTH AMERICA	5
BMC COMPLEMENTARY MEDICINE AND THERAPIES	4
CLINICAL INTERVENTIONS IN AGING	4
CURRENT ONCOLOGY REPORTS	4
CURRENT PAIN AND HEADACHE REPORTS	4
EUROPEAN GERIATRIC MEDICINE	4
FRONTIERS IN AGING NEUROSCIENCE	4
FRONTIERS IN ONCOLOGY	4
SUPPORTIVE CARE IN CANCER	4
TRIALS	4
BRAIN, BEHAVIOR, AND IMMUNITY	3
CHINESE JOURNAL OF INTEGRATIVE MEDICINE	3
COCHRANE DATABASE OF SYSTEMATIC REVIEWS	3
CURRENT PSYCHIATRY REPORTS	3
EXPERT REVIEW OF NEUROTHERAPEUTICS	3
FRONTIERS IN CARDIOVASCULAR MEDICINE	3
FRONTIERS IN PSYCHOLOGY	3
FRONTIERS IN PUBLIC HEALTH	3
INTERNATIONAL JOURNAL OF ENVIRONMENTAL RESEARCH AND PUBLIC HEALTH	3
JOURNAL OF AGING AND PHYSICAL ACTIVITY	3
JOURNAL OF PSYCHIATRIC RESEARCH	3
JOURNAL OF SPORT AND HEALTH SCIENCE	3
MENOPAUSE	3
PHYSICAL MEDICINE AND REHABILITATION CLINICS OF NORTH AMERICA	3
PSYCHOGERIATRICS	3
RHEUMATIC DISEASE CLINICS OF NORTH AMERICA	3
SYSTEMATIC REVIEWS	3
AMERICAN JOURNAL OF GERIATRIC PSYCHIATRY	2
AMERICAN JOURNAL OF LIFESTYLE MEDICINE	2
ANNALS OF INTERNAL MEDICINE	2
ASIA-PACIFIC PSYCHIATRY	2
ASIAN NURSING RESEARCH	2
BEHAVIORAL SLEEP MEDICINE	2
BMC COMPLEMENTARY AND ALTERNATIVE MEDICINE	2
BMC MUSCULOSKELETAL DISORDERS	2
BMJ (ONLINE)	2
BMJ SUPPORTIVE AND PALLIATIVE CARE	2
CANCER NURSING	2
CANCERS	2
CONTEMPORARY CLINICAL TRIALS COMMUNICATIONS	2
CURRENT NEUROLOGY AND NEUROSCIENCE REPORTS	2
CURRENT TREATMENT OPTIONS IN NEUROLOGY	2
FRONTIERS IN MEDICINE	2
FRONTIERS IN PHYSIOLOGY	2
GERIATRIC NURSING	2
HEALTHCARE (SWITZERLAND)	2
HOLISTIC NURSING PRACTICE	2
INTERNATIONAL JOURNAL OF CLINICAL AND EXPERIMENTAL MEDICINE	2
INTERNATIONAL JOURNAL OF GERONTOLOGY	2
INTERNATIONAL JOURNAL OF NURSING STUDIES	2
JAMA NETWORK OPEN	2
JOURNAL OF APPLIED GERONTOLOGY	2
JOURNAL OF BACK AND MUSCULOSKELETAL REHABILITATION	2
JOURNAL OF CANCER SURVIVORSHIP	2
JOURNAL OF CLINICAL MEDICINE	2
JOURNAL OF EVIDENCE-BASED MEDICINE	2
JOURNAL OF EXERCISE SCIENCE AND FITNESS	2
JOURNAL OF INTEGRATIVE MEDICINE	2
JOURNAL OF PAIN AND SYMPTOM MANAGEMENT	2
JOURNAL OF PHYSIOTHERAPY	2
JOURNAL OF SLEEP RESEARCH	2
JOURNAL OF THE SOCIETY FOR INTEGRATIVE ONCOLOGY	2
MATURITAS	2
MEDICINE TODAY	2
ONCOLOGY NURSING FORUM	2
PAIN MEDICINE (UNITED STATES)	2
PAIN RESEARCH AND MANAGEMENT	2
PARKINSONISM AND RELATED DISORDERS	2
PEERJ	2
PRIMARY CARE - CLINICS IN OFFICE PRACTICE	2
RESEARCH IN SPORTS MEDICINE	2
RHEUMATOLOGY INTERNATIONAL	2
SLEEP	2
SLEEP AND BREATHING	2
STRESS	2
U.S. PHARMACIST	2
ACTA MICROSCOPICA	1
ACTA MYOLOGICA	1
ACTA NEUROPSYCHOLOGICA	1
ACTAS ESPANOLAS DE PSIQUIATRIA	1
ACUPUNCTURE AND HERBAL MEDICINE	1
ADVANCES IN MIND-BODY MEDICINE	1
ADVANCES IN REDOX RESEARCH	1
AGEING RESEARCH REVIEWS	1
AGING AND MENTAL HEALTH	1
ALCOHOL	1
ALTERNATIVE THERAPIES IN HEALTH AND MEDICINE	1
AMERICAN FAMILY PHYSICIAN	1
AMERICAN JOURNAL OF CHINESE MEDICINE	1
AMERICAN JOURNAL OF PHYSIOLOGY - ENDOCRINOLOGY AND METABOLISM	1
AMIA ... ANNUAL SYMPOSIUM PROCEEDINGS. AMIA SYMPOSIUM	1
ANNALES MEDICO-PSYCHOLOGIQUES	1
ANNALS OF BEHAVIORAL MEDICINE	1
ANNALS OF INDIAN ACADEMY OF NEUROLOGY	1
ANNALS OF MOVEMENT DISORDERS	1
APPLIED SCIENCES (SWITZERLAND)	1
ARCHIVES OF PHYSICAL MEDICINE AND REHABILITATION	1
ARCHIVES OF WOMEN'S MENTAL HEALTH	1
BALI MEDICAL JOURNAL	1
BIOLOGICAL PSYCHIATRY	1
BIOLOGICAL RESEARCH FOR NURSING	1
BIOMEDICAL SCIENCES INSTRUMENTATION	1
BMC PEDIATRICS	1
BMC PSYCHIATRY	1
BREAST CANCER RESEARCH AND TREATMENT	1
CANADIAN FAMILY PHYSICIAN	1
CANADIAN UROLOGICAL ASSOCIATION JOURNAL	1
CANCER JOURNAL (UNITED STATES)	1
CANCER MANAGEMENT AND RESEARCH	1
CANCER MEDICINE	1
CELL TRANSPLANTATION	1
CHILD AND ADOLESCENT PSYCHIATRIC CLINICS OF NORTH AMERICA	1
CHILDREN AND YOUTH SERVICES REVIEW	1
CLINICAL AND EXPERIMENTAL RHEUMATOLOGY	1
CLINICAL GERIATRICS	1
CLINICAL JOURNAL OF PAIN	1
CLINICAL LYMPHOMA, MYELOMA AND LEUKEMIA	1
CLINICAL REHABILITATION	1
CLINICAL RHEUMATOLOGY	1
CLINICAL THERAPEUTICS	1
CLINICS IN GERIATRIC MEDICINE	1
CLINICS IN OCCUPATIONAL AND ENVIRONMENTAL MEDICINE	1
CMAJ. CANADIAN MEDICAL ASSOCIATION JOURNAL	1
COMPARATIVE EXERCISE PHYSIOLOGY	1
COMPLEMENTARY MEDICINE RESEARCH	1
CRITICAL REVIEWS IN PHYSICAL AND REHABILITATION MEDICINE	1
CURRENT ATHEROSCLEROSIS REPORTS	1
CURRENT GERIATRICS REPORTS	1
CURRENT NEUROPHARMACOLOGY	1
CURRENT OPINION IN PHARMACOLOGY	1
CURRENT OPINION IN PULMONARY MEDICINE	1
CURRENT OPINION IN RHEUMATOLOGY	1
CURRENT SPORTS MEDICINE REPORTS	1
CURRENT TREATMENT OPTIONS IN ONCOLOGY	1
CURRENT VASCULAR PHARMACOLOGY	1
DEPRESSION AND ANXIETY	1
EAST ASIAN ARCHIVES OF PSYCHIATRY	1
EINSTEIN (SAO PAULO, BRAZIL)	1
ERJ OPEN RESEARCH	1
EUROPEAN JOURNAL OF APPLIED PHYSIOLOGY	1
EUROPEAN JOURNAL OF HEALTH ECONOMICS	1
EUROPEAN JOURNAL OF ONCOLOGY NURSING	1
EUROPEAN REVIEW FOR MEDICAL AND PHARMACOLOGICAL SCIENCES	1
EVIDENCE-BASED PRACTICE	1
EXPERT REVIEW OF CLINICAL IMMUNOLOGY	1
EXPLORE	1
EXPLORE: THE JOURNAL OF SCIENCE AND HEALING	1
FOCUS ON ALTERNATIVE AND COMPLEMENTARY THERAPIES	1
FORUM ON IMMUNOPATHOLOGICAL DISEASES AND THERAPEUTICS	1
FRONTIERS IN COGNITION	1
FRONTIERS IN IMMUNOLOGY	1
FRONTIERS IN INTEGRATIVE NEUROSCIENCE	1
FRONTIERS IN NEUROLOGY	1
FRONTIERS IN NEUROLOGY	1
FRONTIERS IN NEUROSCIENCE	1
FRONTIERS IN PHARMACOLOGY	1
GERIATRICS AND AGING	1
GLOBAL ADVANCES IN INTEGRATIVE MEDICINE AND HEALTH	1
HEART AND MIND	1
HELIYON	1
HIGH ALTITUDE MEDICINE AND BIOLOGY	1
HOME HEALTH CARE SERVICES QUARTERLY	1
INDIAN JOURNAL OF RHEUMATOLOGY	1
INTERNATIONAL JOURNAL OF BEHAVIORAL NUTRITION AND PHYSICAL ACTIVITY	1
INTERNATIONAL JOURNAL OF ENDOCRINOLOGY	1
INTERNATIONAL JOURNAL OF NURSING SCIENCES	1
INTERNATIONAL JOURNAL OF RHEUMATIC DISEASES	1
INTERNATIONAL PSYCHOGERIATRICS	1
JAMA	1
JAMA ONCOLOGY	1
JAPAN JOURNAL OF NURSING SCIENCE	1
JAPANESE JOURNAL OF CLINICAL ONCOLOGY	1
JMIR FORMATIVE RESEARCH	1
JMIR RESEARCH PROTOCOLS	1
JOURNAL OF ACUPUNCTURE AND TUINA SCIENCE	1
JOURNAL OF AFFECTIVE DISORDERS	1
JOURNAL OF ALTERNATIVE AND COMPLEMENTARY MEDICINE (NEW YORK, N.Y.)	1
JOURNAL OF AMERICAN COLLEGE HEALTH	1
JOURNAL OF BODYWORK AND MOVEMENT THERAPIES	1
JOURNAL OF CHINESE MEDICINE	1
JOURNAL OF CLINICAL AND TRANSLATIONAL SCIENCE	1
JOURNAL OF CLINICAL HYPERTENSION	1
JOURNAL OF CLINICAL NURSING	1
JOURNAL OF CLINICAL ONCOLOGY	1
JOURNAL OF CLINICAL OUTCOMES MANAGEMENT	1
JOURNAL OF CLINICAL PSYCHIATRY	1
JOURNAL OF CLINICAL SLEEP MEDICINE	1
JOURNAL OF CYSTIC FIBROSIS	1
JOURNAL OF EXERCISE REHABILITATION	1
JOURNAL OF FORENSIC PSYCHIATRY AND PSYCHOLOGY	1
JOURNAL OF GERIATRIC PSYCHIATRY AND NEUROLOGY	1
JOURNAL OF GERONTOLOGICAL NURSING	1
JOURNAL OF GLOBAL HEALTH	1
JOURNAL OF HEALTH AND TRANSLATIONAL MEDICINE	1
JOURNAL OF HOLISTIC NURSING AND MIDWIFERY	1
JOURNAL OF MEDICAL INTERNET RESEARCH	1
JOURNAL OF MID-LIFE HEALTH	1
JOURNAL OF NARA MEDICAL ASSOCIATION	1
JOURNAL OF NURSING RESEARCH	1
JOURNAL OF OBSTETRICS AND GYNAECOLOGY RESEARCH	1
JOURNAL OF OCCUPATIONAL AND ENVIRONMENTAL MEDICINE	1
JOURNAL OF ONCOLOGY PRACTICE	1
JOURNAL OF OPIOID MANAGEMENT	1
JOURNAL OF PALLIATIVE MEDICINE	1
JOURNAL OF PHARMACEUTICAL SCIENCES AND RESEARCH	1
JOURNAL OF PHARMACOLOGY AND EXPERIMENTAL THERAPEUTICS	1
JOURNAL OF PSYCHOSOMATIC RESEARCH	1
JOURNAL OF REHABILITATION MEDICINE	1
JOURNAL OF SPORTS MEDICINE AND PHYSICAL FITNESS	1
JOURNAL OF THE AMERICAN HEART ASSOCIATION	1
JOURNAL OF THE NATIONAL CANCER INSTITUTE	1
JOURNAL OF THE NATIONAL CANCER INSTITUTE - MONOGRAPHS	1
JOURNAL OF TRADITIONAL CHINESE MEDICINE	1
JOURNAL OF TRANSCULTURAL NURSING	1
JOURNAL OF WOMEN AND AGING	1
JOURNALS OF GERONTOLOGY - SERIES B PSYCHOLOGICAL SCIENCES AND SOCIAL SCIENCES	1
LIFE SCIENCES	1
MEDICAL JOURNAL OF AUSTRALIA	1
MEDICINE	1
MEDICINE AND SPORT SCIENCE	1
MEDICINE IN NOVEL TECHNOLOGY AND DEVICES	1
MENTAL HEALTH AND PHYSICAL ACTIVITY	1
METHODS AND PROTOCOLS	1
MOUNT SINAI JOURNAL OF MEDICINE	1
MOVEMENT DISORDERS CLINICAL PRACTICE	1
NATURE AND SCIENCE OF SLEEP	1
NATURE REVIEWS RHEUMATOLOGY	1
NEUROLOGY INTERNATIONAL	1
NEUROPSYCHOPHARMACOLOGY	1
NEUROTHERAPEUTICS	1
NORTH AMERICAN SPINE SOCIETY JOURNAL	1
NURSING CLINICS OF NORTH AMERICA	1
NURSING REPORTS	1
NUTRIENTS	1
ONCOLOGY (UNITED STATES)	1
ONCOTARGET	1
OPEN PUBLIC HEALTH JOURNAL	1
PALLIATIVE AND SUPPORTIVE CARE	1
PARKINSON'S DISEASE	1
PATHOLOGIE BIOLOGIE	1
PEDIATRIA I MEDYCYNA RODZINNA	1
PERCEPTUAL AND MOTOR SKILLS	1
PHARMACY PRACTICE	1
PHYSICIAN AND SPORTSMEDICINE	1
PM AND R	1
PREVENTIVE MEDICINE REPORTS	1
PSYCHIATRIC CLINICS OF NORTH AMERICA	1
PSYCHO-ONCOLOGY	1
PSYCHOLOGICAL REPORTS	1
PSYCHOLOGY, HEALTH AND MEDICINE	1
PSYCHONEUROENDOCRINOLOGY	1
RECENT PATENTS ON CNS DRUG DISCOVERY	1
REVIEWS IN CARDIOVASCULAR MEDICINE	1
REVIEWS ON RECENT CLINICAL TRIALS	1
REVISTA ARGENTINA DE CARDIOLOGIA	1
REVISTA ARGENTINA DE CLINICA PSICOLOGICA	1
REVISTA BRASILEIRA DE PSIQUIATRIA	1
RHEUMATOLOGY ADVANCES IN PRACTICE	1
SEMINARS IN NEUROLOGY	1
SLEEP MEDICINE CLINICS	1
SUBSTANCE USE AND ADDICTION JOURNAL	1
THE LANCET	1
THE LANCET PSYCHIATRY	1
THE LANCET REGIONAL HEALTH - WESTERN PACIFIC	1
TRANSLATIONAL GASTROENTEROLOGY AND HEPATOLOGY	1
TRANSLATIONAL PSYCHIATRY	1
WISCONSIN MEDICAL JOURNAL	1
WORLD NEUROSURGERY	1
WORLDVIEWS ON EVIDENCE-BASED NURSING	1
