# Supplementary material for: Global research dynamics in the Tai Chi and insomnia: a bibliometric study from 2006 to 2025
Source: Front Psychiatry. 2025 Nov 7;16:1669378. doi: 10.3389/fpsyt.2025.1669378 (PMC12634539; doi:10.3389/fpsyt.2025.1669378)
Supplement: Supplementary file 3 [file Table3.xlsx]

## Sheet: Sheet1
References	Title
Irwin MR, 2008, SLEEP, V31, P1001, PMID: 18652095	Improving sleep quality in older adults with moderate sleep complaints: A randomized controlled trial of Tai Chi Chih
Janelsins MC, 2011, CLIN BREAST CANCER, V11, P161, DOI 10.1016/j.clbc.2011.03.013, DOI	Effects of Tai Chi Chuan on insulin and cytokine levels in a randomized controlled pilot study on breast cancer survivors
Chen MC, 2012, INT J NURS STUD, V49, P265, DOI 10.1016/j.ijnurstu.2011.09.009, DOI	The effect of a simple traditional exercise programme (Baduanjin exercise) on sleep quality of older adults: a randomized controlled trial
Nguyen MH, 2012, CLIN INTERV AGING, V7, P185, DOI 10.2147/CIA.S32600, DOI	A randomized controlled trial of Tai chi for balance, sleep quality and cognitive performance in elderly Vietnamese
Bower JE, 2012, CANCER-AM CANCER SOC, V118, P3766, DOI 10.1002/cncr.26702, DOI	Yoga for persistent fatigue in breast cancer survivors: a randomized controlled trial
Jones KD, 2012, CLIN RHEUMATOL, V31, P1205, DOI 10.1007/s10067-012-1996-2, DOI	A randomized controlled trial of 8-form Tai chi improves symptoms and functional mobility in fibromyalgia patients
Wang F, 2014, INT J BEHAV MED, V21, P605, DOI 10.1007/s12529-013-9351-9, DOI	The effects of tai chi on depression, anxiety, and psychological well-being: a systematic review and meta-analysis
Irwin MR, 2014, SLEEP, V37, P1543, DOI 10.5665/sleep.4008, DOI	Cognitive behavioral therapy vs. Tai Chi for late life insomnia and inflammatory risk: a randomized controlled comparative efficacy trial
Larkey LK, 2015, ANN BEHAV MED, V49, P165, DOI 10.1007/s12160-014-9645-4, DOI	Randomized controlled trial of Qigong/Tai Chi Easy on cancer-related fatigue in breast cancer survivors
Irwin MR, 2015, BIOL PSYCHIAT, V78, P721, DOI 10.1016/j.biopsych.2015.01.010, DOI	Cognitive behavioral therapy and tai chi reverse cellular and genomic markers of inflammation in late-life insomnia: a randomized controlled trial
Mustian KM, 2013, J CLIN ONCOL, V31, P3233, DOI 10.1200/JCO.2012.43.7707, DOI	Multicenter, randomized controlled trial of yoga for sleep quality among cancer survivors
Campo RA, 2014, J CANCER SURVIV, V8, P60, DOI 10.1007/s11764-013-0315-5, DOI	Levels of fatigue and distress in senior prostate cancer survivors enrolled in a 12-week randomized controlled trial of Qigong
Moher D, 2015, SYST REV-LONDON, V4, P0, DOI 10.1186/2046-4053-4-1, DOI	Preferred reporting items for systematic review and meta-analysis protocols (PRISMA-P) 2015 statement
Black DS, 2015, JAMA INTERN MED, V175, P494, DOI 10.1001/jamainternmed.2014.8081, DOI	Mindfulness meditation and improvement in sleep quality and daytime impairment among older adults with sleep disturbances: a randomized clinical trial
Chan AWK, 2016, CLIN INTERV AGING, V11, P1277, DOI 10.2147/CIA.S111927, DOI	Tai chi qigong as a means to improve night-time sleep quality among older adults with cognitive impairment: a pilot randomized controlled trial
Irwin MR, 2017, J CLIN ONCOL, V35, P2656, DOI 10.1200/JCO.2016.71.0285, DOI	Tai Chi Chih Compared With Cognitive Behavioral Therapy for the Treatment of Insomnia in Survivors of Breast Cancer: A Randomized, Partially Blinded, Noninferiority Trial
Qaseem A, 2016, ANN INTERN MED, V165, P125, DOI 10.7326/M15-2175, DOI	Management of Chronic Insomnia Disorder in Adults: A Clinical Practice Guideline From the American College of Physicians
Wayne PM, 2018, J CANCER SURVIV, V12, P256, DOI 10.1007/s11764-017-0665-5, DOI	Tai Chi and Qigong for cancer-related symptoms and quality of life: a systematic review and meta-analysis
Riemann D, 2017, J SLEEP RES, V26, P675, DOI 10.1111/jsr.12594, DOI	European guideline for the diagnosis and treatment of insomnia
McQuade JL, 2017, PSYCHO-ONCOLOGY, V26, P1936, DOI 10.1002/pon.4256, DOI	Qigong/tai chi for sleep and fatigue in prostate cancer patients undergoing radiotherapy: a randomized controlled trial
Li HJ, 2020, J AFFECT DISORDERS, V274, P1102, DOI 10.1016/j.jad.2020.05.076, DOI	The Effect of Tai Chi for Improving Sleep Quality: A Systematic Review and Meta-analysis
Aibar-Almazán A, 2019, MATURITAS, V124, P62, DOI 10.1016/j.maturitas.2019.03.019, DOI	Effects of Pilates training on sleep quality, anxiety, depression and fatigue in postmenopausal women: A randomized controlled trial
Wang X, 2019, EVID-BASED COMPL ALT, V2019, P0, DOI 10.1155/2019/9359807, DOI	The Effect of Mind-Body Therapies on Insomnia: A Systematic Review and Meta-Analysis
Siu PM, 2021, JAMA NETW OPEN, V4, P0, DOI 10.1001/jamanetworkopen.2020.37199, DOI	Effects of Tai Chi or Exercise on Sleep in Older Adults With Insomnia: A Randomized Clinical Trial
Fan BF, 2020, SLEEP BREATH, V24, P695, DOI 10.1007/s11325-019-01999-w, DOI	The efficacy of mind-body (Baduanjin) exercise on self-reported sleep quality and quality of life in elderly subjects with sleep disturbances: a randomized controlled trial
