# Supplementary material for: Global research dynamics in the Tai Chi and insomnia: a bibliometric study from 2006 to 2025
Source: Front Psychiatry. 2025 Nov 7;16:1669378. doi: 10.3389/fpsyt.2025.1669378 (PMC12634539; doi:10.3389/fpsyt.2025.1669378)
Supplement: Supplementary file 4 [file Table4.xlsx]

## Sheet: WOS关键词map
label	cluster	weight
exercise	1	94
older adults	1	85
health	1	43
physical activity	1	41
meta-analysis	1	40
intervention	1	28
program	1	23
systematic review	1	21
adults	1	20
aerobic exercise	1	19
balance	1	17
blood pressure	1	15
risk factors	1	14
rehabilitation	1	13
people	1	11
risk	1	11
cardiovascular disease	1	10
aging	1	9
disease	1	9
stroke	1	9
moderate-intensity exercise	1	8
association	1	7
chinese version	1	7
elderly	1	7
performance	1	7
resistance exercise	1	7
aged	1	6
chemotherapy	1	6
cognition	1	6
cognitive function	1	6
complaints	1	6
heart failure	1	6
hypertension	1	6
mind-body exercise	1	6
self-rated quality	1	6
severity index	1	6
depression	2	58
anxiety	2	33
quality	2	29
efficacy	2	23
symptoms	2	19
prevalence	2	18
therapy	2	16
management	2	14
mental health	2	14
mind-body therapies	2	13
disorder	2	11
impact	2	10
complementary	2	9
epidemiology	2	7
major depression	2	7
meditative movement	2	7
trial	2	7
alternative medicine	2	6
complementary therapies	2	6
life	2	6
relaxation	2	6
cognitive-behavioral therapy	3	42
stress reduction	3	23
stress	3	19
validation	3	19
meditation	3	18
disturbance	3	15
mindfulness	3	15
index	3	14
inflammation	3	14
mindfulness meditation	3	14
mood	3	10
breast cancer survivors	3	8
self-efficacy	3	8
heart rate variability	3	7
c-reactive protein	3	6
clinical trial	3	6
inventory	3	6
questionnaire	3	6
social support	3	6
quality of life	4	100
randomized controlled trial	4	66
qigong	4	46
yoga	4	41
fatigue	4	31
breast cancer	4	29
women	4	23
cancer	4	12
controlled trial	4	11
survivors	4	11
pain	4	9
acupuncture	4	8
protocol	4	7
cancer-related fatigue	4	6
double-blind	4	6
network meta-analysis	4	6
osteoarthritis	4	6
physical function	4	6
