# Supplementary material for: Global research dynamics in the Tai Chi and insomnia: a bibliometric study from 2006 to 2025
Source: Front Psychiatry. 2025 Nov 7;16:1669378. doi: 10.3389/fpsyt.2025.1669378 (PMC12634539; doi:10.3389/fpsyt.2025.1669378)
Supplement: Supplementary file 5 [file Table5.xlsx]

## Sheet: SCOPUS关键词map
label	cluster	weight
review	1	203
yoga	1	171
fatigue	1	114
alternative medicine	1	105
acupuncture	1	100
priority journal	1	98
mindfulness	1	68
meditation	1	67
cognitive behavioral therapy	1	65
pain	1	60
massage	1	56
relaxation training	1	55
fibromyalgia	1	51
complementary therapies	1	45
music therapy	1	41
stress	1	39
clinical trial	1	37
chronic pain	1	32
cognitive therapy	1	32
headache	1	31
dizziness	1	30
mind-body therapies	1	30
physiotherapy	1	29
placebo	1	29
hypertension	1	28
hypnosis	1	28
antidepressant agent	1	27
diet therapy	1	27
melatonin	1	27
nausea	1	27
prevalence	1	27
analgesia	1	26
integrative medicine	1	26
acupressure	1	25
low back pain	1	25
herbal medicine	1	24
female	2	207
adult	2	171
controlled study	2	138
aged	2	130
middle aged	2	113
procedures	2	98
physical activity	2	92
treatment outcome	2	75
major clinical study	2	70
psychology	2	66
mental health	2	64
questionnaire	2	59
therapy	2	50
follow up	2	46
cognition	2	44
clinical article	2	41
physiology	2	41
cognitive defect	2	35
pathophysiology	2	33
comparative study	2	30
risk factor	2	30
pilot study	2	29
adolescent	2	28
parkinson disease	2	28
very elderly	2	28
psychological aspect	2	27
young adult	2	27
inflammation	2	26
wellbeing	2	26
disease severity	2	24
mood	2	24
randomized controlled trial	3	226
quality of life	3	194
exercise	3	186
depression	3	170
systematic review	3	146
meta analysis	3	117
anxiety	3	89
kinesiotherapy	3	81
outcome assessment	3	78
aerobic exercise	3	65
exercise therapy	3	58
breast cancer	3	54
clinical effectiveness	3	52
therapy effect	3	47
neoplasm	3	46
anxiety disorder	3	45
chinese medicine	3	43
resistance training	3	41
cancer patient	3	40
complication	3	38
walking	3	36
cancer survivor	3	31
china	3	31
health education	3	31
muscle strength	3	29
treatment duration	3	27
clinical outcome	3	25
patient safety	3	24
pilates	3	24
quality control	3	24
