# Supplementary material for: Global research dynamics in the Tai Chi and insomnia: a bibliometric study from 2006 to 2025
Source: Front Psychiatry. 2025 Nov 7;16:1669378. doi: 10.3389/fpsyt.2025.1669378 (PMC12634539; doi:10.3389/fpsyt.2025.1669378)
Supplement: Supplementary file 6 [file Table6.xlsx]

## Sheet: Sheet1
Term	Frequency	Year (Q1)	Year (Median)	Year (Q3)
validity	5	2010	2011	2023
mood	10	2010	2012	2018
melatonin	5	2012	2013	2019
reliability	5	2007	2013	2020
alternative medicine	6	2011	2014	2018
psychological stress	5	2014	2014	2024
questionnaire	6	2013	2015	2018
sleep disturbances	6	2013	2015	2019
behavioral treatment	5	2014	2015	2018
balance	17	2014	2016	2018
blood-pressure	14	2011	2016	2021
daytime sleepiness	12	2014	2016	2019
aging	9	2010	2017	2024
complementary	9	2013	2017	2019
osteoarthritis	6	2016	2017	2020
randomized controlled-trial	55	2016	2018	2020
stress reduction	23	2015	2018	2020
adults	20	2014	2018	2021
exercise	94	2016	2019	2022
quality-of-life	79	2017	2019	2022
older-adults	71	2016	2019	2022
tai chi	112	2017	2020	2022
insomnia	65	2016	2020	2022
sleep quality	64	2018	2020	2022
qigong	41	2019	2021	2023
yoga	41	2017	2021	2023
quality	29	2014	2021	2023
impact	10	2020	2022	2024
mental health	10	2021	2022	2023
trial	7	2015	2022	2022
randomized controlled trial	12	2020	2023	2024
chinese version	7	2022	2024	2024
cancer-related fatigue	6	2022	2024	2025
network meta-analysis	6	2023	2024	2024
