# Supplementary material for: Global research dynamics in the Tai Chi and insomnia: a bibliometric study from 2006 to 2025
Source: Front Psychiatry. 2025 Nov 7;16:1669378. doi: 10.3389/fpsyt.2025.1669378 (PMC12634539; doi:10.3389/fpsyt.2025.1669378)
Supplement: Supplementary file 7 [file Table7.xlsx]

## Sheet: Sheet1
Term	Frequency	Year (Q1)	Year (Median)	Year (Q3)
diet supplementation	10	2009	2010	2015
ayurveda	9	2008	2010	2016
controlled clinical trial	9	2008	2010	2013
gastrointestinal symptom	15	2010	2011	2020
gastrointestinal disease	7	2010	2011	2020
nausea and vomiting	7	2009	2011	2016
clinical trial	37	2009	2012	2019
self efficacy	12	2010	2012	2016
postural balance	8	2012	2012	2017
feedback system	15	2010	2013	2016
relaxation	9	2010	2013	2021
animals	8	2011	2013	2016
cognitive therapy	32	2012	2014	2016
drug efficacy	22	2010	2014	2020
breathing exercise	14	2010	2014	2022
placebo	29	2011	2015	2020
antidepressant agent	27	2012	2015	2018
unclassified drug	20	2012	2015	2021
dizziness	30	2012	2016	2022
hypertension	28	2012	2016	2021
nausea	27	2013	2016	2020
priority journal	98	2013	2017	2018
treatment outcome	75	2015	2017	2022
meditation	67	2014	2017	2022
alternative medicine	105	2013	2018	2022
massage	56	2015	2018	2022
relaxation training	55	2014	2018	2022
tai ji	154	2015	2019	2022
middle aged	113	2015	2019	2023
major clinical study	70	2016	2019	2023
human	450	2016	2020	2023
tai chi	415	2016	2020	2023
humans	331	2016	2020	2023
quality of life	194	2017	2021	2023
exercise	186	2017	2021	2024
adult	171	2017	2021	2023
sleep quality	188	2019	2022	2024
systematic review	132	2020	2022	2024
meta analysis	98	2019	2022	2024
cognition	44	2017	2023	2024
resistance training	41	2020	2023	2024
sleep latency	24	2021	2023	2024
therapy	50	2024	2024	2025
sensitivity analysis	22	2021	2024	2024
insomnia severity index	17	2021	2024	2024
grade approach	5	2023	2025	2025
